# Supplementary material for: The Bsister MADS Gene FST Determines Ovule Patterning and Development of the Zygotic Embryo and Endosperm
Source: PLoS One. 2013 Mar 19;8(3):e58748. doi: 10.1371/journal.pone.0058748 (PMC3602522; doi:10.1371/journal.pone.0058748)
Supplement: Table S1 — Genes involved in female organ development BF with expression changes of at least 4-fold ( FST/fst ). (XLS) [file pone.0058748.s004.xls]

## Sheet: Sheet1
Table S1. Genes involved in female organ development BF with expression changes of at least 4-fold (FST/fst).
Probe Set ID	Fold Change	Average of W5D	Average of M5D	KOMME ID	Definition by SWISS-PROT (by BLASTX) in KOMME	Fuction by GO classification (GenBank) in KOMME
Auxin efflux & Polarity
Os.10185.1.S1_at	-15.8471	439.795	26.9598	AK101049	RAP Annotation release2	polarity specification of adaxial/abaxial axis, leaf morphogenesis, negative regulation of flower development, pre-microRNA export from nucleus,shoot & root development
Os.54026.1.S1_at	-5.3077	325.54	61.1089	AK101387	oxidoreductase, 2OG-Fe(II) oxygenase family protein	auxin efflux, signal transduction, cell death, seed maturation, apoptosis, mitotic checkpoint, meiotic recombination, transcription factor activity,chromosome, small nuclear ribonucleoprotein,
Os.24157.1.A1_at	-5.0418	133.626	27.1707	AK289004	MYCBP-associated protein-like	auxin efflux, flower development, seed maturation, storage protein, apoptosis, signal transduction, mitotic spindle checkpoint, sugar transporter activity, cell motility, transporter activity, cytokinesis
GA regulatation
Os.17900.1.S1_s_at	-3.9514	4018.62	1010.13	AK110640	gibberellin-regulated protein 2 (GASA2)	peptide transporter activity , response to gibberellic acid stimulus
Localization
OsAffx.30103.4.S1_s_at	-15.2867	955.087	61.6976	AK103890	ubiquitin extension protein 1 (UBQ1) / 60S ribosomal protein L40 (RPL40B)	localization, growth,protein ubiquitination
Flower & Ovule development
Os.1175.1.S1_at	-7.4449	151.945	20.3023	AK120812	OSCKA2 mRNA for casein kinase II alpha subunit(EC 2.7.1.37)	inflorescence development, protein amino acid phosphorylation, casein kinase activity, chloroplast, photoperiodism, nucleotide binding, protein serine/threonine kinase activity, ATP binding, transferase activity
Os.8568.1.S1_at	-4.7661	434.081	98.3756	AK287740	Unknown	signal recognition particle, ovule development, seed maturation, starch synthase activity, apoptosis, gibberellin 20-oxidase activity, sigma factor activity, storage protein, small nuclear ribonucleoprotein, transcription factor activity, protein, two-component response regulator activity,
Embryonic development
Os.15983.1.S1_at	-189.002	1462.54	7.55183	AK067273	embryo-specific protein 3 (ATS3)	chromosome, protein, kinase activity, protein kinase activity, receptor activity, endomembrane system
Signal transduction
Os.6094.2.A1_s_at	-22.914	206.469	8.90653	AK287801	OsPAD1 mRNA for alpha 4 subunit of 20S proteasome	signal transduction, small nuclear ribonucleoprotein, mitotic checkpoint, cell death, transcription factor activity, transcription termination factor activity, translation initiation factor activity, MAP kinase activity, storage protein,
Os.35772.3.S1_at	-19.8473	143.939	7.05598	AK065867	protein kinase RLK17	protein kinase activity, receptor activity, protein amino acid phosphorylation, nucleotide binding, protein serine/threonine kinase activity, kinase activity, transferase activity
Os.50426.1.S1_at	-9.2901	69.6321	7.16458	AK121159	L-zip+NBS+LRR, disease resistance protein (NBS-LRR class)	apoptosis , defense response to pathogen, nucleotide binding, protein binding, ATP binding
Os.1175.1.S1_at	-7.4449	151.945	20.3023	AK120812	OSCKA2 (EC 2.7.1.37)	inflorescence development, protein amino acid phosphorylation, casein kinase activity, chloroplast, photoperiodism, nucleotide binding, protein serine/threonine kinase activity, ATP binding, transferase activity
Os.21562.1.S1_at	-4.0231	98.9993	22.9031	AK242662	NBS-LRR-like protein (YR5)	signal transduction, cell division, apoptosis, inferred from electronic annotation, ATP binding
Os.20518.1.S1_at	5.47046	40.1211	179.583	AK069277	inositol 1,4,5-trisphosphate receptor type 3 (IP3K)	signal transduction, inositol phosphate metabolism, gene transcriptional control
Nutrient reservoir
OsAffx.30305.1.S1_at	-115.693	4437.56	20.7293	AK242537	Protease inhibitor/seed storage/LTP family protein	storage protein, transporter activity, peptide transporter activity, permease activity
Os.1853.1.S1_at	-4.6996	1124.26	262.431	AK062862	Oryza sativa germin-like protein 16 (glp16)	nutrient reservoir activity, chromosome, protein, oxalate oxidase activity, extracellular region, apoplast, manganese ion binding, metal ion binding
Apotosis (program cell death)
Os.26910.1.A1_at	-25.4398	155.229	5.93466		Pikm2-TS for NBS-LRR class disease resistance protein	apoptosis, ATP binding
Os.26510.1.S1_at	-24.5694	343.968	13.7903	AK066312	Putative disease resistance RPP13-like protein	apoptosis, defense response, ATP binding
Os.26992.1.S1_at	-13.7333	107.408	7.91075	AK100303	NBS-LRR-like protein (YR5), Disease resistance protein RPM1	apoptosis, protein binding, nucleotide binding, ATP binding
Os.23944.1.A1_at	-13.5722	370.75	26.5485		APP (ARABIDOPSIS POLY(ADP-RIBOSE) POLYMERASE)	cell death, programmed cell death, protein modification
Regulation of transcription
Os.18410.1.S1_at	-9.0573	313.269	32.6031	AK120190	Unknown	transcription factor activity
Os.52098.1.A1_at	-5.6026	107.906	18.8924	AK064709	flavonol-3-O-glycoside-7-O-glucosyltransferase 1(EC 2.4.1.-)	metabolic process, transcription factor activity, response to pathogen, UDP-glycosyltransferase activity, transferase activity, transferring glycosyl groups, transferring hexosyl groups
Os.10678.1.S1_at	-4.8795	766.473	96.2496	AK067147	OsPRP2,proline-rich protein	unknown
Sugar transporter
Os.10660.1.S1_at	-5.7289	340.275	58.232	AK240998	Unknown	sugar transporter activity, olygalacturonase activity, carrier activity,
Lipid metabolism
Os.53869.1.S1_at	-6.3117	1531.88	255.902	AK100511	Gastric triacylglycerol lipase precursor (EC 3.1.1.3)	immunophilin, glycerol biosynthesis, lipid metabolism, endomembrane system
OsAffx.16962.1.S1_at	-4.3071	1031.05	243.801		CAS1 (cycloartenol synthase 1); cycloartenol synthase (EC 5.4.99.8)	biosynthesis, lipid metabolism, pentacyclic triterpenoid biosynthesis, catalytic activity, intramolecular transferase activity
Protein binding
Os.27696.1.S1_at	5.45852	123.608	639.773	AK069955	Nucleoside-triphosphatase (EC 3.6.1.15)	pollen germination, mitochondrion, ATPase activity, nucleotide diphosphatase activity, hydrolase activity
Response to biotic stimulus
Os.52889.1.S1_at	-8.5859	320.804	36.3215	AK069741	pathogenesis-related thaumatin family protein similar to receptor serine/threonine kinase PR5K [Arabidopsis thaliana]	response to pathogen , anchored to membrane
Os.153.1.S1_at	-4.2469	477.114	65.3716	AK104950	Oryza sativa peroxidase (EC 1.11.1.7)	protein, glucosyltransferase activity, hyperosmotic salinity response, response to cold, response to desiccation, response to oxidative stress, hydrogen peroxide catabolic process, oxidation reduction,extracellular region
Response to endogenous stimulus
Os.153.1.S1_at	-4.2469	477.114	65.3716	AK104950	Oryza sativa peroxidase (EC 1.11.1.7)	protein, glucosyltransferase activity, hyperosmotic salinity response, response to cold, response to desiccation, response to oxidative stress, hydrogen peroxide catabolic process, oxidation reduction,extracellular region
Defense response to pathogen
Os.25329.1.A1_at	-21.2336	1037.68	50.7364	AK069182	O.sativa mRNA for thaumatin-like protein	defense response to pathogenic bacteria, incompatible interaction, response to pathogen, endomembrane system, cytoplasmic membrane-bounded vesicle
Others
Os.38086.1.S1_at	-18.9059	215.343	11.0706	AK099977	brix domain-containing protein contains Pfam domain, PF04427: Brix domain	unknown
Os.53055.1.S1_at	-16.1929	217.824	13.3155	AK070622	Unknown	Unknown
Os.49377.1.S1_at	-15.7557	296.13	19.1403	AK067134	Unknown	Unknown
Os.46684.1.S1_at	-11.2027	136.987	11.9134		Unknown	transferase activity
Os.17054.1.S1_at	-10.3638	372.604	35.6114		Unknown	Unknown
OsAffx.17601.1.S1_s_at	-10.2989	530.259	55.813		flavonol 4-sulfotransferase	Unknown
Os.54585.1.S1_at	-8.3249	106.351	12.466	AK106009	Unknown	Unknown
Os.9401.1.S1_at	-7.2673	296.933	41.0317	AK067461	ATP-dependent DNA helicase pcrA (EC 3.6.1.-)	DNA repair, chloroplast , ATP-dependent DNA helicase activity, ATP binding, DNA bindin, hydrolase activity
Os.28405.1.S1_at	-6.8068	513.328	75.5347	AK059258	guanylate-binding family protein	casein kinase activity , immune response, endomembrane system, cytoplasmic membrane-bounded vesicle
Os.6148.1.S1_at	-5.475	485.291	87.0817	AK100272	Unknown	Unknown
Os.12327.1.S1_at	-5.4335	130.435	24.9202	AK071400	OsRPN1b mRNA for 26S proteasome regulatory particle non-ATPase subunit1b	protein catabolism, regulation of progression through cell cycle, ubiquitin-dependent protein catabolism, proteasome complex, cytosol, protein complex, binding, enzyme regulator activity
Os.6437.1.S1_at	-5.2392	211.189	34.5033	AK106754	Beta-1,3-galactosyltransferase sqv-2 (EC 2.4.1.134)	protein amino acid glycosylation, protein, beta-galactosidase activity, endomembrane system, Golgi apparatus, membrane, integral to membrane, galactosyltransferase activity, transferase activity
Os.23534.1.A1_at	-5.2059	72.9218	13.9457	AK070945	nodulin MtN21 family protein similar to MtN21 GI:2598575 (root nodule development) from [Medicago truncatula]	endomembrane system
Os.52625.1.S1_at	-5.1356	225.367	43.634	AK068370	Unknown	unknown
Os.47371.1.S1_at	-4.9903	198.203	40.8181	AK068602	Autonomous transposable element EN-1 mosaic protein (Suppressor-mutator system protein) (SPM)	unknown
Os.6764.1.S1_at	-4.891	401.931	95.4727		wound-induced protein (Arabidopsis thaliana)	Unknown
Os.53221.1.S1_at	-4.8395	642.679	117.143	AK071440	Unknown	unknown
Os.53462.1.S1_at	-4.8014	448.837	98.4734	AK072767	cysteine proteinase tpp (EC 3.4.22.-) - garden pea	leaf senescence, response to ethylene stimulus, aging, proteolysis, protein, transcription, glucosyltransferase activity, cysteine-type endopeptidase activity, peptidase activity, hydrolase activity
Os.52634.2.S1_x_at	-4.8048	98.4857	20.9278	AK073998	Unknown	unknown
Os.28405.1.S1_x_at	-4.5511	465.062	101.579	AK059258	Guanylate binding protein	casein kinase activity, kinase activity, immune response, cytoplasmic membrane-bounded vesicle
Os.56974.1.S1_at	-4.4785	95.3593	21.3874	AK110660	Unknown	unknown
Os.30998.1.S1_at	-4.3155	1280.47	302.275	AK108007	Unknown	protein, growth, transmembrane receptor activity, GTP cyclohydrolase activity, endomembrane system
Os.55393.2.S1_at	-4.1925	95.8819	23.2735	AK107998	Unknown	unknown
Os.34543.1.S1_at	-4.1425	12254.6	3662.2	AK070978	anther-specific protein - rice	unknown
Os.40049.1.S1_at	-4.1183	111.722	25.8529	AK240904	Unknown	unknown
Os.55523.1.S1_at	4.13052	25.5204	104.575	AK108247	26S proteasome	amino acid permease activity, cis-trans isomerase activity, cytochrome P450, integrase activity, isomerase activity, kinase activity, peptide transporter activity
Os.57166.1.S1_at	4.28816	27.7847	108.549	AK111057	Unknown	Unknown
Os.50174.1.S1_at	5.77034	24.3905	133.555	AK119990	Unknown	Unknown
