# Supplementary material for: The Bsister MADS Gene FST Determines Ovule Patterning and Development of the Zygotic Embryo and Endosperm
Source: PLoS One. 2013 Mar 19;8(3):e58748. doi: 10.1371/journal.pone.0058748 (PMC3602522; doi:10.1371/journal.pone.0058748)
Supplement: Table S2 — Genes involved in seed development 5 DAP with expression changes of at least 10-fold ( FST/fst ). (XLS) [file pone.0058748.s005.xls]

## Sheet: Sheet1
Table S2. Genes involved in seed development 5 DAP with expression changes of at least 10-fold (FST/fst).
Gene ID	Score (d)	q-value (%)	Fold Change	Average of W5D	Average of M5D	KOMME ID	Definition by SWISS-PROT (by BLASTX) in KOMME	Fuction by GO classification (GenBank) in KOMME
Auxin efflux & polar transport
Os.26610.1.S1_a_at	9.10722	0	-183.91	1741.25	10.4847	AK108210	DUF581 domain containing protein	auxin efflux, cell division, apoptosis, signal transduction, ripening, nucleic acid binding, DNA helicase activity, transcription factor activity,
Os.8177.1.S1_a_at	10.2626	0	-155.679	2313.1	12.8078	AK287969	Oryza sativa prolamin (RP5)	auxin efflux, cell differentiation, storage protein, nutrient reservoir activity, apoptosis, transcription factor activity
Os.26610.2.S1_s_at	6.46308	0	-147.8	5867.37	56.5501	AK108210	DUF581 domain containing protein	auxin efflux, cell division, apoptosis, signal transduction, ripening, nucleic acid binding, DNA helicase activity, transcription factor activity,
Os.16301.1.S1_at	5.16006	0	-122.923	2501.73	34.2774	AK288961	Oryza sativa putative hap5 protein (HAP5)	auxin efflux, flower development, programmed cell death, sugar transporter activity, transcription factor activity, small nuclear ribonucleoprotein, protein binding, starch synthase activity, nucleotide-sugar transporter activity
Os.10338.1.S1_x_at	9.2437	0	-78.6449	5306.89	58.7942	AK242943	19 kDa globulin precursor (Alpha-globulin) - Oryza sativa subsp. japonica (Rice)	auxin efflux, signal transduction, storage protein, nutrient reservoir activity, transcription factor complex,
OsAffx.8037.1.S1_s_at	10.2934	0	-60.8017	1010.47	15.5619	AK288062	ZEAOE17 Zea mays precursor of the oxygen evolving complex 17 kDa protein	auxin efflux, ovule development, signal recognition particle, seed maturation, apoptosis, starch synthase activity, gibberellin 20-oxidase activity, oxygen evolving complex, two-component response regulator activity, gamma-tubulin complex, transcription factor activity,
Os.10185.1.S1_at	10.4382	0	-14.5027	112.225	7.48858	AK101049	expressed protein weak similarity to exportin 5 [Homo sapiens]	polarity specification of adaxial/abaxial axis, leaf morphogenesis, negative regulation of flower development, pre-microRNA export from nucleus, root development , shoot development
Os.49722.2.S1_x_at	7.17521	0	-9.506	2727.66	303.725	AK107275	Pyrophosphate-energized vacuolar membrane proton pump (EC 3.6.1.1) (Pyrophosphate-energized inorganic pyrophosphatase) (H+-PPase)	auxin polar transport, signal recognition particle
Os.16515.1.S1_x_at	4.73807	0.0539638	-7.9552	228.574	27.8077	AK242245	glycine-rich RNA-binding protein (OsGRP1)	auxin efflux, ovule development, signal transduction, apoptosis, nutrient reservoir activity
Os.24470.1.A1_at	5.48519	0	-7.7756	272.269	36.2073	AK318550	Felis catus signaling lymphocytic activation molecule (SLAM)	auxin efflux, ovule development, signal recognition particle, storage protein, apoptosis, signal peptidase activity, transcription factor activity
OsAffx.6271.1.S1_at	12.1445	0	-4.9574	247.685	49.8422	AK318539	putative RNA-binding protein	auxin efflux, signal peptidase activity, apoptosis, transcription factor activity
Os.20102.1.S1_s_at	6.89084	0	-4.0686	104.648	26.2781	AK288731	Oryza sativa (indica cultivar-group) NBS-LRR-like protein A (NL-A), NBS-LRR-like protein B (NL-B), NBS-LRR-like protein C (NL-C), and NBS-LRR-like protein D (NL-D)	auxin efflux, signal transduction, flower development, apoptosis, two-component response regulator activity,
Os.8988.1.S1_at	4.11009	0.0873164	-3.9977	79.6077	19.5943	AK109920	transcriptional regulator (FUSCA3) identical to FUSCA3 GB:AAC35247 [Arabidopsis thaliana]	response to auxin stimulus, embryonic development, gibberellic acid biosynthesis , positive regulation of abscisic acid biosynthesis
Hormone relative
OsAffx.18799.1.S1_s_at	1.98845	1.39394	-8.4243	386.509	107.633		Similar to Auxin-responsive protein IAA18 (Indoleacetic acid-induced protein 18)	transcription factor activity, translation
Os.46853.1.S1_at	6.07589	0	-8.1862	156.533	18.8456	AK107379	Unknown	gibberellin 20-oxidase activity
Os.12812.1.S1_at	3.27617	0.145037	-7.5134	295.745	30.2859	AK063677	embryonic abundant protein emp1 - rice	response to abscisic acid stimulus
Os.17900.1.S1_s_at	5.97194	0	-7.011	98.3175	13.3034		GAS2_ARATH Gibberellin-regulated protein 2 precursor
Os.48846.1.S1_at	7.55825	0	-6.1942	113.893	18.7626	AK059073	gibberellin-regulated family protein similar to GASA5 [Arabidopsis thaliana]	response to gibberellic acid stimulus
Os.18337.2.S1_at	4.02668	0.0873164	-5.2445	633.823	111.739	AK242268	NAM (no apical meristem)-like protein	transcription factor activity, gibberellin 20-oxidase activity
Os.11046.1.S1_at	6.19927	0	-4.111	259.921	61.7552	AK119729	ethylene-responsive transcriptional coactivator, putative similar to ethylene-responsive transcriptional coactivator	ethylene mediated signaling pathway, positive regulation of transcription, response to abscisic acid stimulus
Cell differentiation
Os.8177.1.S1_a_at	10.2626	0	-155.679	2313.1	12.8078	AK287969	Oryza sativa prolamin (RP5)	auxin efflux, cell differentiation, storage protein, nutrient reservoir activity, apoptosis, transcription factor activity
Os.47896.1.A1_at	27.0042	0	-24.68	6643.45	269.446	AK107986	Oryza sativa leucine-rich repeat protein, BRASSINOSTEROID INSENSITIVE 1-associated receptor kinase 1 precursor (EC 2.7.1.37) (BRI1-associated receptor kinase 1)	cell differentiation, signal transduction, flower development
OsAffx.2671.1.S1_x_at	13.1666	0	-8.6624	802.96	92.2772	AK288416	Brassica napus BURP domain-containing protein (BDC1)	cell differentiation, storage protein, ripening, transcription factor activity, two-component response regulator activity, response to desiccation
Os.43596.1.S1_at	5.32954	0	-5.4438	102.855	18.4495	AK243684	Cytokinin dehydrogenase 1 precursor (EC 1.5.99.12) (Cytokinin oxidase 1) (CKO 1) (COX 1)	cell differentiation, ovule development, signal transduction, storage protein, apoptosis,
OsAffx.14569.1.S1_at	1.67795	2.81864	-4.2717	81.8867	35.2999		LRR receptor kinase, putative	signal transduction, cell differentiation, protein metabolic process
Os.5762.1.S1_at	-16.1178	0	4.09333	84.913	347.454	AK067122	RING/FYVE/PHD zinc finger-containing protein	cell differentiation, signal transduction , development, flower development, growth, lipid metabolism, morphogenesis, protein modification
Flower development
Os.16301.1.S1_at	5.16006	0	-122.923	2501.73	34.2774	AK288961	Oryza sativa putative hap5 protein (HAP5)	auxin efflux, flower development, programmed cell death, sugar transporter activity, transcription factor activity, small nuclear ribonucleoprotein, protein binding, starch synthase activity, nucleotide-sugar transporter activity
Os.47896.1.A1_at	27.0042	0	-24.68	6643.45	269.446	AK107986	Oryza sativa leucine-rich repeat protein, BRASSINOSTEROID INSENSITIVE 1-associated receptor kinase 1 precursor (EC 2.7.1.37) (BRI1-associated receptor kinase 1)	cell differentiation, flower development, signal transduction
Os.10185.1.S1_at	10.4382	0	-14.5027	112.225	7.48858	AK101049	expressed protein weak similarity to exportin 5 [Homo sapiens]	polarity specification of adaxial/abaxial axis, leaf morphogenesis, negative regulation of flower development, pre-microRNA export from nucleus, root development , shoot development
OsAffx.16823.1.S1_at	3.61479	0.112543	-5.1382	311.514	62.0953	AK242200	Zea mays fertilization-independent endosperm protein 2	fertilization, negative regulation of flower development, endosperm development, polar nucleus
Os.20102.1.S1_s_at	6.89084	0	-4.0686	104.648	26.2781	AK288731	Oryza sativa (indica cultivar-group) NBS-LRR-like protein A (NL-A), NBS-LRR-like protein B (NL-B), NBS-LRR-like protein C (NL-C), and NBS-LRR-like protein D (NL-D)	auxin efflux, signal transduction, flower development, apoptosis, two-component response regulator activity,
Os.4171.1.S1_s_at	4.18756	0.0873164	-3.9854	526.583	136.48	AK070121	Oryza sativa RMD1 mRNA for MADS domain protein, OsMADS22	negative regulation of flower development
Os.5762.1.S1_at	-16.1178	0	4.09333	84.913	347.454	AK067122	RING/FYVE/PHD zinc finger-containing protein	cell differentiation, signal transduction , development, flower development, growth, lipid metabolism, morphogenesis, protein modification
Ovule development
OsAffx.8037.1.S1_s_at	10.2934	0	-60.8017	1010.47	15.5619	AK288062	ZEAOE17 Zea mays precursor of the oxygen evolving complex 17 kDa protein	auxin efflux, ovule development, signal recognition particle, seed maturation, apoptosis, starch synthase activity, gibberellin 20-oxidase activity, oxygen evolving complex, two-component response regulator activity, gamma-tubulin complex, transcription factor activity,
OsAffx.13790.1.S1_s_at	2.45471	0.571796	-8.2171	269.144	54.8447	AK288408	Oryza sativa cytochrome C (Cc1)	ovule development, signal recognition particle, storage protein, starch synthase activity, seed maturation, transcription factor activity
Os.16515.1.S1_x_at	4.73807	0.0539638	-7.9552	228.574	27.8077	AK242245	glycine-rich RNA-binding protein (OsGRP1)	auxin efflux, ovule development, signal transduction, apoptosis, nutrient reservoir activity
Os.24470.1.A1_at	5.48519	0	-7.7756	272.269	36.2073	AK318550	Felis catus signaling lymphocytic activation molecule (SLAM)	auxin efflux, ovule development, signal recognition particle, storage protein, apoptosis, signal peptidase activity, transcription factor activity
Os.43596.1.S1_at	5.32954	0	-5.4438	102.855	18.4495	AK243684	Cytokinin dehydrogenase 1 precursor (EC 1.5.99.12) (Cytokinin oxidase 1) (CKO 1) (COX 1)	cell differentiation, ovule development, signal transduction, storage protein, apoptosis,
Os.54026.1.S1_at	5.45375	0	-4.9525	226.878	47.7813	AK101387	oxidoreductase, 2OG-Fe(II) oxygenase family protein	ovule development, signal recognition particle, storage protein,
Os.49534.1.S1_at	2.96042	0.265919	-4.1394	249.798	69.6914	AK109468	Unknown	ovule development, transcription factor activity
Os.39228.1.S1_at	10.6824	0	-4.1308	153.273	37.2861	AK287435	glutathione S-transferase, putative similar to glutathione S-transferase	ovule development, signal recognition particle, seed maturation,
Os.37121.1.S2_at	-5.13617	0.036498	4.4405	58.5023	271.642	AK122042	Unknown	ovule development, development, transporter activity
Embryonic development
Os.5325.1.S1_at	7.57754	0	-38.5328	256.074	6.14514	AK107930	seed maturation protein	embryonic development
Os.15983.1.S1_at	14.0595	0	-24.3506	174.056	6.94299	AK067273	embryo-specific protein-related similar to embryo-specific protein 3 (ATS3) [Arabidopsis thaliana]	protein, kinase activity, protein kinase activity, receptor activity
Os.57554.1.A1_at	3.30884	0.137291	-19.8536	748.994	66.5569	AK241920	CCAAT-binding transcription factor subunit NF-YB1, Oryza sativa nf-yb1 gene and nf-YB1 gene	embryonic development, somatic embryogenesis, transcription factor activity
Os.10185.1.S1_at	10.4382	0	-14.5027	112.225	7.48858	AK101049	expressed protein weak similarity to exportin 5 [Homo sapiens]	polarity specification of adaxial/abaxial axis, leaf morphogenesis, negative regulation of flower development, pre-microRNA export from nucleus, root development , shoot development
Os.2250.1.S1_a_at	5.3661	0	-5.5916	108.313	18.2641	AK073481	Oryza sativa embryo-specific (Ose731) mRNA	Unknown
Os.12201.1.S1_at	6.37824	0	-4.1157	2243.11	552.804	AK065039	Oryza sativa 1-aminocyclopropane-1-carboxylate oxidase (ACO1)	ethylene biosynthesis, ripening
Os.8988.1.S1_at	4.11009	0.0873164	-3.9977	79.6077	19.5943	AK109920	transcriptional regulator (FUSCA3) identical to FUSCA3 GB:AAC35247 [Arabidopsis thaliana]	response to auxin stimulus, embryonic development, gibberellic acid biosynthesis , positive regulation of abscisic acid biosynthesis
Seed maturation & Endosperm development
Os.26610.1.S1_a_at	9.10722	0	-183.91	1741.25	10.4847	AK108210	DUF581 domain containing protein	auxin efflux, cell division, apoptosis, signal transduction, ripening, nucleic acid binding, DNA helicase activity, transcription factor activity,
OsAffx.3442.1.S1_at	3.40757	0.121601	-5.4502	72.3366	15.875	AK287592	Chamaecyparis nootkatensis ABI3-interacting protein 2 (AIP2)	signal recognition particle, , seed maturation, apoptosis, transcription factor activity,
OsAffx.16823.1.S1_at	3.61479	0.112543	-5.1382	311.514	62.0953	AK242200	Zea mays fertilization-independent endosperm protein 2	fertilization, negative regulation of flower development, endosperm development, polar nucleus
Os.39228.1.S1_at	10.6824	0	-4.1308	153.273	37.2861	AK287435	glutathione S-transferase, putative similar to glutathione S-transferase	ovule development, signal recognition particle, seed maturation,
Seed germination
Os.11489.1.S1_a_at	14.6505	0	-745.921	8153.94	9.53218	AK107343	Glutelin type-B 1 precursor, CRA1 (CRUCIFERINA); nutrient reservoir	storage protein, nutrient reservoir activity, seed germination
Os.11372.1.S1_a_at	16.9621	0	-353.452	4787.4	12.6294	AK107238	Glutelin type-B 4 precursor	storage protein, nutrient reservoir activity, seed germination
OsAffx.27508.71.S1_s_at	10.7894	0	-218.851	1973.46	7.55348	AK107285	Glutelin type-A 1 precursor (Glutelin type I) , Rice mRNA for glutelin type I	storage protein, nutrient reservoir activity, seed germination
Os.13907.1.S1_at	3.88025	0.0873164	-46.0036	838.375	8.21359	AK242009	Oryza sativa glutelin type-B (GluB)	storage protein, nutrient reservoir activity, seed germination
Morphogenesis
Os.47896.1.A1_at	27.0042	0	-24.68	6643.45	269.446	AK107986	Oryza sativa leucine-rich repeat protein, BRASSINOSTEROID INSENSITIVE 1-associated receptor kinase 1 precursor (EC 2.7.1.37) (BRI1-associated receptor kinase 1)	signal transduction
Os.10185.1.S1_at	10.4382	0	-14.5027	112.225	7.48858	AK101049	expressed protein weak similarity to exportin 5 [Homo sapiens]	polarity specification of adaxial/abaxial axis, leaf morphogenesis, negative regulation of flower development, pre-microRNA export from nucleus, root development , shoot development
Os.5762.1.S1_at	-16.1178	0	4.09333	84.913	347.454	AK067122	Unknown	cell differentiation, signal transduction , development, flower development, growth, lipid metabolism, morphogenesis, protein modification
Development
Os.16091.1.S1_at	11.9509	0	-120.552	1123.58	8.67203	AK242247	germination protein-related similar to HvB12D [Hordeum vulgare subsp. vulgare]	protein, peptidyl-prolyl cis-trans isomerase activity, cytochrome P450
Os.39041.1.S1_s_at	5.01434	0	-110.017	2389.75	37.407	AK107283	Oryza sativa mRNA for OsNAC6, no apical meristem (NAM)	development, regulation of transcription
Os.18337.1.S1_x_at	8.95031	0	-100.955	1071.49	9.31191	AK107407	putative NAM (no apical meristem) protein	development, regulation of transcription, transcription factor activity,
Os.8380.1.S1_at	3.4255	0.112543	-56.4381	2159.02	104.658	AK107369	no apical meristem (NAM) family protein	development, regulation of transcription
Os.55500.1.S1_at	3.43546	0.112543	-28.6561	1012.79	66.035	AK242910	Oryza sativa prolamin 7 gene	storage protein, nutrient reservoir activity, regulation of transcription, DNA-dependent
Os.30520.1.S1_at	7.94212	0	-27.6345	408.941	15.6324	AK107330	no apical meristem (NAM) family protein	development, regulation of transcription
Os.18337.2.S1_x_at	7.24562	0	-23.3643	578.51	22.9268	AK242268	No apical meristem (NAM) protein; similar to cup-shaped cotyledon CUC2	development, transcription factor activity, gibberellin 20-oxidase activity,
Os.55322.1.S1_at	1.92292	1.5397	-17.7484	791.919	209.487	AK107866	Unknown	development, lipid metabolism, protein metabolism
Os.7144.2.S1_a_at	7.10794	0	-9.8404	5693.13	546.807	AK103898	Oryza sativa orthophosphate dikinase	signal recognition particle, development , amino acid transport, transcription factor activity, two-component response regulator activity
Os.55330.1.S1_at	3.40335	0.121601	-9.734	1459.98	205.589	AK107883	low molecular weight heat shock protein precursor (clone Hsp22.3) - soybean	signal transduction, development, response to heat
Os.16515.1.S1_x_at	4.73807	0.0539638	-7.9552	228.574	27.8077	AK242245	glycine-rich RNA-binding protein (OsGRP1)	auxin efflux, ovule development, signal transduction, apoptosis, nutrient reservoir activity
Os.47737.1.S1_at	19.194	0	-5.9103	119.341	20.1891	AK060534	Zinnia elegans ZCP4 mRNA for cysteine proteinase	proteolysis
Os.34982.1.A1_at	5.26307	0	-5.5382	931.93	158.922	AK119900	Unknown	Unknown
OsAffx.19101.1.S1_at	7.82145	0	-5.2749	80.8761	15.1812	AK242010	Putative NAC-domain containing protein 94 (ANAC094)	development, transcription factor activity
Os.12201.1.S1_at	6.37824	0	-4.1157	2243.11	552.804	AK065039	Oryza sativa 1-aminocyclopropane-1-carboxylate oxidase (ACO1)	ethylene biosynthesis, ripening
Os.5762.1.S1_at	-16.1178	0	4.09333	84.913	347.454	AK067122	RING/FYVE/PHD zinc finger-containing protein	cell differentiation, signal transduction , development, flower development, growth, lipid metabolism, morphogenesis, protein modification
Cell death
Os.26610.1.S1_a_at	9.10722	0	-183.91	1741.25	10.4847	AK108210	DUF581 domain containing protein	auxin efflux, cell division, apoptosis, signal transduction, ripening, nucleic acid binding, DNA helicase activity, transcription factor activity,
Os.8177.1.S1_a_at	10.2626	0	-155.679	2313.1	12.8078	AK287969	Oryza sativa prolamin (RP5)	auxin efflux, cell differentiation, storage protein, nutrient reservoir activity, apoptosis, transcription factor activity
Os.16301.1.S1_at	5.16006	0	-122.923	2501.73	34.2774	AK288961	Oryza sativa putative hap5 protein (HAP5)	auxin efflux, flower development, programmed cell death, sugar transporter activity, transcription factor activity, small nuclear ribonucleoprotein, protein binding, starch synthase activity, nucleotide-sugar transporter activity
Os.26910.1.A1_at	12.0046	0	-12.0434	83.1554	6.82533	AK073759	Oryza sativa PibH8, Pikm2-TS mRNA for NBS-LRR class disease resistance protein	apoptosis, defense response, hypersensitive response
Os.26510.1.S1_at	8.39429	0	-11.9163	134.66	11.1143	AK066312	Hordeum vulgare MLA10 (Mla10)	apoptosis, defense response, defense response to pathogen
Os.16515.1.S1_x_at	4.73807	0.0539638	-7.9552	228.574	27.8077	AK242245	glycine-rich RNA-binding protein (OsGRP1)	auxin efflux, ovule development, signal transduction, apoptosis, nutrient reservoir activity
OsAffx.3442.1.S1_at	3.40757	0.121601	-5.4502	72.3366	15.875	AK287592	Chamaecyparis nootkatensis ABI3-interacting protein 2 (AIP2)	signal recognition particle, , seed maturation, apoptosis, transcription factor activity,
Os.43596.1.S1_at	5.32954	0	-5.4438	102.855	18.4495	AK243684	Cytokinin dehydrogenase 1 precursor (EC 1.5.99.12) (Cytokinin oxidase 1) (CKO 1) (COX 1)	cell differentiation, ovule development, signal transduction, storage protein, apoptosis,
OsAffx.6271.1.S1_at	12.1445	0	-4.9574	247.685	49.8422	AK318539	putative RNA-binding protein	auxin efflux, signal peptidase activity, apoptosis, transcription factor activity
Os.32904.1.S1_at	7.63505	0	-4.4831	102.871	22.8011	AK102452	Probable mannitol dehydrogenase (EC 1.1.1.255) (NAD-dependent mannitol dehydrogenase)	oxidoreductase activity, zinc ion binding
Os.20102.1.S1_s_at	6.89084	0	-4.0686	104.648	26.2781	AK288731	Oryza sativa (indica cultivar-group) NBS-LRR-like protein A (NL-A), NBS-LRR-like protein B (NL-B), NBS-LRR-like protein C (NL-C), and NBS-LRR-like protein D (NL-D)	auxin efflux, signal transduction, flower development, apoptosis, two-component response regulator activity,
OsAffx.12887.2.S1_s_at	6.63795	0	-4.0163	861.233	218.257	AK287481	Heat shock cognate 70 kDa protein - Petunia hybrida (Petunia)	signal peptidase activity, apoptosis, transcription factor activity
Cell-cell signaling
Os.16615.1.S1_at	25.1988	0	-214.759	4896.03	23.233		(A.thaliana) protein kinase, putative	storage protein, cell-cell signaling, amino acid biosynthesis, amino acid transport
Os.28994.1.S1_at	18.9975	0	-77.5432	2428.35	31.5975	AK110796	putative hydroxyproline-rich glycoprotein (P0035F12.2),	cell-cell interactions and communication
Signal transduction
Os.26610.1.S1_a_at	9.10722	0	-183.91	1741.25	10.4847	AK108210	DUF581 domain containing protein	auxin efflux, cell division, apoptosis, signal transduction, ripening, nucleic acid binding, DNA helicase activity, transcription factor activity,
Os.10338.1.S1_x_at	9.2437	0	-78.6449	5306.89	58.7942	AK242943	19 kDa globulin precursor (Alpha-globulin) - Oryza sativa subsp. japonica (Rice)	auxin efflux, signal transduction, storage protein, nutrient reservoir activity, transcription factor complex,
OsAffx.8037.1.S1_s_at	10.2934	0	-60.8017	1010.47	15.5619	AK288062	ZEAOE17 Zea mays precursor of the oxygen evolving complex 17 kDa protein	auxin efflux, ovule development, signal recognition particle, seed maturation, apoptosis, starch synthase activity, gibberellin 20-oxidase activity, oxygen evolving complex, two-component response regulator activity, gamma-tubulin complex, transcription factor activity,
Os.2544.1.S1_s_at	7.01405	0	-31.3745	1960	59.3685	AK106383	Oryza sativa OsTIP3 mRNA for tonoplast intrinsic protein	transport, integral to membrane, protein
Os.55500.1.S1_at	3.43546	0.112543	-28.6561	1012.79	66.035	AK242910	Oryza sativa prolamin 7 gene	storage protein, nutrient reservoir activity, regulation of transcription, DNA-dependent
Os.47896.1.A1_at	27.0042	0	-24.68	6643.45	269.446	AK107986	Oryza sativa leucine-rich repeat protein, BRASSINOSTEROID INSENSITIVE 1-associated receptor kinase 1 precursor (EC 2.7.1.37) (BRI1-associated receptor kinase 1)	signal transduction
OsAffx.2538.1.S1_at	2.31485	0.690885	-18.079	737.138	122.901		DEFL1 - Defensin and Defensin-like DEFL family	signal-peptide
OsAffx.24640.1.S1_at	2.93347	0.276152	-10.2006	608.935	95.3546	AK241950	probable cytochrome P450 CP7 - soybean	electron transport, metal ion binding
Os.7144.2.S1_a_at	7.10794	0	-9.8404	5693.13	546.807	AK103898	Oryza sativa orthophosphate dikinase	signal recognition particle, development , amino acid transport, transcription factor activity, two-component response regulator activity
Os.55330.1.S1_at	3.40335	0.121601	-9.734	1459.98	205.589	AK107883	low molecular weight heat shock protein precursor (clone Hsp22.3) - soybean	signal transduction, development, response to heat
Os.49722.2.S1_x_at	7.17521	0	-9.506	2727.66	303.725	AK107275	Pyrophosphate-energized vacuolar membrane proton pump (EC 3.6.1.1) (Pyrophosphate-energized inorganic pyrophosphatase) (H+-PPase)	auxin polar transport, signal recognition particle
OsAffx.13790.1.S1_s_at	2.45471	0.571796	-8.2171	269.144	54.8447	AK288408	Oryza sativa cytochrome C (Cc1)	ovule development, signal recognition particle, storage protein, starch synthase activity, seed maturation, transcription factor activity
Os.24470.1.A1_at	5.48519	0	-7.7756	272.269	36.2073	AK318550	Felis catus signaling lymphocytic activation molecule (SLAM)	auxin efflux, ovule development, signal recognition particle, storage protein, apoptosis, signal peptidase activity, transcription factor activity
Os.11039.1.S1_s_at	13.2491	0	-7.1598	958.751	132.773	AK063751	Heat shock protein 81-3 (HSP81-3) (HSP81.2	signal transduction, amino acid biosynthesis, amino acid transport
Os.48846.1.S1_at	7.55825	0	-6.1942	113.893	18.7626	AK059073	gibberellin-regulated family protein similar to GASA5 [Arabidopsis thaliana]	response to gibberellic acid stimulus
OsAffx.3442.1.S1_at	3.40757	0.121601	-5.4502	72.3366	15.875	AK287592	Chamaecyparis nootkatensis ABI3-interacting protein 2 (AIP2)	signal recognition particle, , seed maturation, apoptosis, transcription factor activity,
Os.43596.1.S1_at	5.32954	0	-5.4438	102.855	18.4495	AK243684	Cytokinin dehydrogenase 1 precursor (EC 1.5.99.12) (Cytokinin oxidase 1) (CKO 1) (COX 1)	cell differentiation, ovule development, signal transduction, storage protein, apoptosis,
OsAffx.16823.1.S1_at	3.61479	0.112543	-5.1382	311.514	62.0953	AK242200	Zea mays fertilization-independent endosperm protein 2	fertilization, negative regulation of flower development, endosperm development, polar nucleus
OsAffx.6271.1.S1_at	12.1445	0	-4.9574	247.685	49.8422	AK318539	putative RNA-binding protein	auxin efflux, signal peptidase activity, apoptosis, transcription factor activity
Os.54026.1.S1_at	5.45375	0	-4.9525	226.878	47.7813	AK101387	oxidoreductase, 2OG-Fe(II) oxygenase family protein	ovule development, signal recognition particle, storage protein,
OsAffx.14569.1.S1_at	1.67795	2.81864	-4.2717	81.8867	35.2999		LRR receptor kinase, putative	signal transduction, cell differentiation, protein metabolic process
Os.39228.1.S1_at	10.6824	0	-4.1308	153.273	37.2861	AK287435	glutathione S-transferase, putative similar to glutathione S-transferase	ovule development, signal recognition particle, seed maturation,
Os.12201.1.S1_at	6.37824	0	-4.1157	2243.11	552.804	AK065039	Oryza sativa 1-aminocyclopropane-1-carboxylate oxidase (ACO1)	ethylene biosynthesis, ripening
Os.20102.1.S1_s_at	6.89084	0	-4.0686	104.648	26.2781	AK288731	Oryza sativa (indica cultivar-group) NBS-LRR-like protein A (NL-A), NBS-LRR-like protein B (NL-B), NBS-LRR-like protein C (NL-C), and NBS-LRR-like protein D (NL-D)	auxin efflux, signal transduction, flower development, apoptosis, two-component response regulator activity,
Os.5762.1.S1_at	-16.1178	0	4.09333	84.913	347.454	AK067122	RING/FYVE/PHD zinc finger-containing protein	cell differentiation, signal transduction , development, flower development, growth, lipid metabolism, morphogenesis, protein modification
Storage protein & nutrient reservoir activity
Os.13715.3.S1_x_at	14.9283	0	-879.964	7177.77	7.31894	AK242325	Oryza sativa mRNA for prolamin	storage protein, nutrient reservoir activity
Os.13715.2.S1_x_at	22.9432	0	-811.226	11207.7	13.2861	AK242262	Prolamin PPROL 17 precursor	storage protein, nutrient reservoir activity
Os.11489.1.S1_a_at	14.6505	0	-745.921	8153.94	9.53218	AK107343	Glutelin type-B 1 precursor, CRA1 (CRUCIFERINA); nutrient reservoir	storage protein, nutrient reservoir activity, seed germination
Os.8502.7.S1_x_at	23.5877	0	-437.192	4046.12	8.92322	AK242910	Oryza sativa prolamin 7 gene	storage protein, nutrient reservoir activity
Os.5918.1.S1_at	18.6315	0	-393.058	3197.39	7.70163	AK107785	Oryza sativa mRNA for prolamin	storage protein, nutrient reservoir activity
Os.11372.1.S1_a_at	16.9621	0	-353.452	4787.4	12.6294	AK107238	Glutelin type-B 4 precursor	storage protein, nutrient reservoir activity, seed germination
Os.22346.1.S1_x_at	15.5929	0	-343.522	2869.37	7.67931	AK288031	Oryza sativa mRNA for glycine-rich RNA-binding protein (OsGRP1)	CRA1 (CRUCIFERINA); nutrient reservoir, transcription factor activity, nutrient reservoir,
Os.9822.3.S1_x_at	11.1223	0	-285.54	3657.07	10.835	AK064478	Oryza sativa mRNA for glutelin, Glutelin type-A 1 precursor (Glutelin type I)	nutrient reservoir activity
Os.8013.1.S1_at	12.968	0	-261.504	1552.74	5.24661	AK107271	Oryza sativa glutelin 1 (Gt22) mRNA	storage protein, nutrient reservoir activity, disease resistance
OsAffx.27508.71.S1_s_at	10.7894	0	-218.851	1973.46	7.55348	AK107285	Glutelin type-A 1 precursor (Glutelin type I) , Rice mRNA for glutelin type I	storage protein, nutrient reservoir activity, seed germination
Os.16615.1.S1_at	25.1988	0	-214.759	4896.03	23.233		(A.thaliana) protein kinase, putative	storage protein, cell-cell signaling, amino acid biosynthesis, amino acid transport
Os.11519.1.S1_a_at	5.08794	0	-210.344	6540.4	64.9888	AK108254	Rice mRNA for 10 kD prolamin	storage protein, nutrient reservoir activity
Os.38686.1.S1_at	9.97747	0	-165.141	1274.74	6.59779	AK242872	Oryza sativa glutelin precursor	storage protein, nutrient reservoir activity
Os.8177.1.S1_a_at	10.2626	0	-155.679	2313.1	12.8078	AK287969	Oryza sativa prolamin (RP5)	auxin efflux, cell differentiation, storage protein, nutrient reservoir activity, apoptosis, transcription factor activity
Os.4414.1.S1_x_at	13.0336	0	-151.827	877.34	5.25822	AK242799	prolamin 13K precursor (clone lambda-RM2) - rice	storage protein, nutrient reservoir activity, NADPH dehydrogenase activity
Os.14012.1.S1_at	5.89935	0	-151.039	1319.62	5.01437	AK243018	Oryza sativa glutelin C precursor	storage protein, nutrient reservoir activity
Os.12807.2.S1_x_at	12.0192	0	-113.516	4520.19	37.0063	AK107314	Rice mRNA for glutelin type II	storage protein, nutrient reservoir activity, disease resistance, kinase activity
Os.13536.1.S1_at	8.03087	0	-93.1388	1090.9	10.2399	AK241901	Oryza sativa 10 kDa prolamin gene	storage protein
Os.10338.1.S1_x_at	9.2437	0	-78.6449	5306.89	58.7942	AK242943	19 kDa globulin precursor (Alpha-globulin) - Oryza sativa subsp. japonica (Rice)	auxin efflux, signal transduction, storage protein, nutrient reservoir activity, transcription factor complex,
Os.13756.1.S1_s_at	6.11055	0	-53.7915	1223.36	25.1893	AK105307	probable major protein body membrane protein MP27 / major protein body protein MP32 precursor - cucurbit	nutrient reservoir activity
Os.11099.1.S1_x_at	5.98626	0	-51.9788	417.841	5.93045	AK242940	OSRP6G O.sativa RP6 gene for prolamin	storage protein, nutrient reservoir activity, NADPH dehydrogenase activity, protein kinase activity
Os.13907.1.S1_at	3.88025	0.0873164	-46.0036	838.375	8.21359	AK242009	Oryza sativa glutelin type-B (GluB)	storage protein, nutrient reservoir activity, seed germination
Os.6372.1.S1_at	7.71974	0	-31.3054	658.274	18.7106	AK102651	globulin-like protein	nutrient reservoir activity
Os.8502.5.S1_x_at	5.56013	0	-28.6889	317.191	9.05998		O. sativa mRNA for prolamin	storage protein, nutrient reservoir activity
Os.8208.1.S1_at	8.55559	0	-21.3354	142.829	6.1521	AK121667	Oryza sativa globulin-like protein	nutrient reservoir activity
Os.38512.1.S1_x_at	6.8912	0	-17.3867	1119.43	57.4057	AK242154	Oryza sativa prolamin 7 gene	storage protein, nutrient reservoir activity
Os.1501.1.S1_at	4.67961	0.0539638	-13.8965	179.761	10.6117	AK241994	bZIP transcription factor family protein, Oryza sativa mRNA for RISBZ1	storage protein, transcription factor activity
Os.5503.2.S1_at	5.07266	0	-10.1575	467.193	41.1154	AK105347	Oryza sativa globulin-like protein	storage protein, nutrient reservoir activity
OsAffx.2671.1.S1_x_at	13.1666	0	-8.6624	802.96	92.2772	AK288416	Brassica napus BURP domain-containing protein (BDC1)	cell differentiation, storage protein, ripening, transcription factor activity, two-component response regulator activity, response to desiccation
OsAffx.13790.1.S1_s_at	2.45471	0.571796	-8.2171	269.144	54.8447	AK288408	Oryza sativa cytochrome C (Cc1)	ovule development, signal recognition particle, storage protein, starch synthase activity, seed maturation, transcription factor activity
Os.24470.1.A1_at	5.48519	0	-7.7756	272.269	36.2073	AK318550	Felis catus signaling lymphocytic activation molecule (SLAM)	auxin efflux, ovule development, signal recognition particle, storage protein, apoptosis, signal peptidase activity, transcription factor activity
Os.12106.1.S1_at	6.05318	0	-6.5386	342.498	52.229	AK059872	germin precursor - wheat, Oxalate oxidase 2 precursor (EC 1.2.3.4) (Germin)	nutrient reservoir activity
Os.43596.1.S1_at	5.32954	0	-5.4438	102.855	18.4495	AK243684	Cytokinin dehydrogenase 1 precursor (EC 1.5.99.12) (Cytokinin oxidase 1) (CKO 1) (COX 1)	cell differentiation, ovule development, signal transduction, storage protein, apoptosis,
Os.54026.1.S1_at	5.45375	0	-4.9525	226.878	47.7813	AK101387	oxidoreductase, 2OG-Fe(II) oxygenase family protein	ovule development, signal recognition particle, storage protein,
Os.2209.1.S1_at	-4.19466	0.109335	5.43774	35.2909	192.271	AK059338	Oryza sativa germin-like protein 1 (GER1)	nutrient reservoir activity
Os.30306.1.A1_at	-12.2781	0	5.70125	10.6528	61.0892	AK109010	probable germin protein 4 - rice	nutrient reservoir activity
Os.2210.1.S1_at	-5.42256	0	5.88582	95.7026	552.703	AK059812	Oryza sativa germin-like protein 2 (GER2)	nutrient reservoir activity, apoplast
Reproduction
Os.12251.1.S1_at	8.66918	0	-44.4817	3908.97	84.0523	AK243015	Oryza sativa 18 kDa oleosin	monolayer-surrounded lipid storage body outer lipid monolayer, protein, chromosome, translation
Os.5325.1.S1_at	7.57754	0	-38.5328	256.074	6.14514	AK107930	seed maturation protein	embryonic development
Os.50483.1.S1_at	12.762	0	-15.4567	728.957	46.3573	AK121383	GSDL-motif lipase (AEL)	lipid metabolism
Os.54974.1.S1_at	7.34122	0	-8.6357	566.095	64.9693	AK107226	Oryza sativa putative lipase	lipid metabolism
OsAffx.9221.1.S1_at	2.20932	0.873573	-4.5377	280.459	84.0842	AK242032	lipase, putative similar to lipase	lipid metabolism
Starch biosynthesis
Os.11244.3.S1_x_at	4.26869	0.0873164	-90.1461	4338.75	114.725	AK109227	Oryza sativa Toro-2 granule-bound starch synthase (waxy)	starch biosynthesis
Os.5738.1.S1_at	8.03051	0	-21.8647	1237.78	55.4249	AK106045	Oryza sativa putative soluble starch synthase II-3	starch biosynthesis
Os.6732.1.S1_a_at	8.11386	0	-14.3289	2290.43	154.12	AK071497	Oryza sativa ADP-glucose pyrophosphorylase large subunit isoform (APL)	starch biosynthesis, protein, glucose-1-phosphate adenylyltransferase activity
Protein biosynthesis
Os.7914.1.S1_at	-8.60228	0	4.37828	21.449	93.7984	AK060420	chloroplast 30S ribosomal protein S31 (PSRP4)	protein biosynthesis, transcription factor activity
Sugar & glucose transporter
Os.4975.1.S1_at	11.8046	0	-135.054	2458.52	20.4441	AK107368	Brittle-1 protein, chloroplast precursor	protein, mitochondrial transport, glucose transporter activity
Os.24778.1.S1_at	5.03098	0	-4.3292	210.351	50.8562	AK073124	calcium-binding EF hand family protein similar to EH-domain containing protein 1	mismatch repair, sugar transporter activity
Amino acid transport
Os.56918.1.S1_at	-6.35981	0	4.91159	32.6393	163.586	AK110581	Unknown	amino acid transporter activity, cell division,
Os.10972.1.S1_at	-10.0093	0	5.55864	260.153	1431.52	AK121636	amino acid transport protein AAP1 - castor bean	basic amino acid transport, amino acid permease activity
Protein transport
OsAffx.21963.1.S1_s_at	9.9246	0	-10.0266	260.565	25.2675	AK242170	mitochondrial import inner membrane translocase subunit Tim17/Tim22/Tim23 family protein	protein transport, mitochondrial inner membrane presequence translocase complex, plastid outer membrane
Lipid transport
Os.9671.1.S1_at	4.34273	0.0741074	-44.3692	1576.7	46.8123	AK107901	Probable nonspecific lipid-transfer protein 2 (LTP 2)	lipid-transfer
Os.2971.1.S1_at	2.54	0.501656	-9.1827	4125.9	837.543	AK111061	protease inhibitor/seed storage/lipid transfer protein (LTP) family protein	lipid transport
Os.8827.1.S1_at	5.58399	0	-7.6672	5856.4	844.225	AK071598	type 1 non-specific lipid transfer protein precursor (ltp9.7 gene).	lipid transport
Os.2239.1.S1_at	6.28191	0	-6.7265	3138.61	443.929	AK062506	Nonspecific lipid-transfer protein 2 (nsLTP2) (7 kDa lipid transfer protein)	lipid transport
Carbohydrate metabolism
OsAffx.24640.1.S1_at	2.93347	0.276152	-10.2006	608.935	95.3546	AK241950	probable cytochrome P450 CP7 - soybean	electron transport, metal ion binding
Os.23472.1.A1_at	14.9941	0	-9.6768	135.077	14.0086	AK070632	glycosyl hydrolase family 20 protein contains Pfam PF00728: Glycosyl hydrolase family 20	carbohydrate metabolism
Os.47303.1.S1_s_at	6.06796	0	-7.8286	146.81	17.5617	AK073858	Oryza sativa cytosolic NADP malic enzyme	malate metabolism
Os.25636.1.S1_at	3.31256	0.137291	-6.2357	747.09	120.819	AK064356	chitinase (EC 3.2.1.14) III C10150 - rice	carbohydrate metabolism
Os.56349.1.S1_at	6.25745	0	-6.1787	703.934	116.727	AK109902	trehalose-6-phosphate phosphatase, putative similar to trehalose-6-phosphate phosphatase (AtTPPB)	metabolism, trehalose biosynthesis
Os.37822.1.A2_at	1.48871	4.80582	-5.4415	176.835	91.7276	AK111165	probable endo-beta-1,4-glucanase F15H21.9	carbohydrate metabolism
Os.6796.1.S1_a_at	5.61249	0	-4.2169	6971.63	1614.9	AK108535	Oryza sativa mRNA for branching enzyme-3(SBE3)	carbohydrate metabolic process
Os.9860.1.S1_at	5.37662	0	-4.1546	5765.38	1356.59	AK100306	sucrose synthase (EC 2.4.1.13) Ss2 - barley	sucrose biosynthesis
Os.12201.1.S1_at	6.37824	0	-4.1157	2243.11	552.804	AK065039	Oryza sativa 1-aminocyclopropane-1-carboxylate oxidase (ACO1)	ethylene biosynthesis, ripening
Os.54804.1.S1_at	-9.67862	0	10.5042	29.2968	307.785	AK106802	Polygalacturonase precursor (EC 3.2.1.15) (PG) (Pectinase)	carbohydrate metabolism, cell wall organization, polygalacturonase activity
Amino acid and derivative metabolism
Os.23421.1.S1_at	5.16276	0	-21.7711	275.766	10.0905	AK105512	chorismate mutase (EC 5.4.99.5) precursor	aromatic amino acid family biosynthesis, shikimate pathway, L-ascorbate peroxidase activity
Os.50554.1.S1_at	6.27034	0	-13.6801	218.465	14.3556	AK121816	oxidoreductase, 2OG-Fe(II) oxygenase family protein	protein metabolism, peptidyl-proline hydroxylation to 4-hydroxy-L-proline
OsAffx.24640.1.S1_at	2.93347	0.276152	-10.2006	608.935	95.3546	AK241950	probable cytochrome P450 CP7 - soybean	electron transport, metal ion binding
Os.55238.1.S1_at	6.34358	0	-6.5518	557.375	89.2071	AK107711	Unknown	Unknown
Os.16630.1.S1_at	1.53677	4.18887	-6.4493	1538.85	686.577	AK108101	probable disease resistance response protein	defense response, response to pathogenic fungi
OsAffx.30138.1.S1_at	6.12022	0	-5.4844	74.1971	14.1119		UDP-glucoronosyl/UDP-glucosyl transferase	amino acid and derivative metabolic, biosynthetic process,
Os.32904.1.S1_at	7.63505	0	-4.4831	102.871	22.8011	AK102452	Probable mannitol dehydrogenase (EC 1.1.1.255) (NAD-dependent mannitol dehydrogenase)	oxidoreductase activity, zinc ion binding
Os.12201.1.S1_at	6.37824	0	-4.1157	2243.11	552.804	AK065039	Oryza sativa 1-aminocyclopropane-1-carboxylate oxidase (ACO1)	ethylene biosynthesis, ripening
Protein metabolism
Os.55322.1.S1_at	1.92292	1.5397	-17.7484	791.919	209.487	AK107866	Unknown	development, lipid metabolism, protein metabolism
Os.50554.1.S1_at	6.27034	0	-13.6801	218.465	14.3556	AK121816	oxidoreductase, 2OG-Fe(II) oxygenase family protein	protein metabolism, peptidyl-proline hydroxylation to 4-hydroxy-L-proline
OsAffx.14569.1.S1_at	1.67795	2.81864	-4.2717	81.8867	35.2999		LRR receptor kinase, putative	signal transduction, cell differentiation, protein metabolic process
Lipid metabolism
Os.12251.1.S1_at	8.66918	0	-44.4817	3908.97	84.0523	AK243015	Oryza sativa 18 kDa oleosin	monolayer-surrounded lipid storage body outer lipid monolayer, protein, chromosome, translation
Os.55322.1.S1_at	1.92292	1.5397	-17.7484	791.919	209.487	AK107866	Unknown	development, lipid metabolism, protein metabolism
Os.10663.1.S1_at	6.09855	0	-17.6288	687.158	38.6487	AK105470	Oryza sativa 16 kDa oleosin (ole16)	monolayer-surrounded lipid storage body, protein, translation, squestering of lipid
Os.50483.1.S1_at	12.762	0	-15.4567	728.957	46.3573	AK121383	GSDL-motif lipase (AEL)	lipid metabolism
OsAffx.24640.1.S1_at	2.93347	0.276152	-10.2006	608.935	95.3546	AK241950	probable cytochrome P450 CP7 - soybean	electron transport, metal ion binding
Os.54974.1.S1_at	7.34122	0	-8.6357	566.095	64.9693	AK107226	Oryza sativa putative lipase	lipid metabolism
Os.9534.1.S1_at	6.91444	0	-7.9289	2468.59	319.727	AK120809	acyl-[acyl-carrier-protein] desaturase (EC 1.14.19.2) precursor - cucumber	fatty acid biosynthesis, fatty acid metabolism
Os.51746.1.S1_s_at	5.07532	0	-6.945	211.448	30.1486	AK063599	glycine-rich protein / oleosin contains similarity to Pfam profile: PF01277 Oleosin	sequestering of lipid
OsAffx.9221.1.S1_at	2.20932	0.873573	-4.5377	280.459	84.0842	AK242032	lipase, putative similar to lipase	lipid metabolism
Os.12201.1.S1_at	6.37824	0	-4.1157	2243.11	552.804	AK065039	Oryza sativa 1-aminocyclopropane-1-carboxylate oxidase (ACO1)	ethylene biosynthesis, ripening
Protein binding
Os.28994.1.S1_at	18.9975	0	-77.5432	2428.35	31.5975	AK110796	putative hydroxyproline-rich glycoprotein (P0035F12.2),	cell-cell interactions and communication
Os.47896.1.A1_at	27.0042	0	-24.68	6643.45	269.446	AK107986	Oryza sativa leucine-rich repeat protein, BRASSINOSTEROID INSENSITIVE 1-associated receptor kinase 1 precursor (EC 2.7.1.37) (BRI1-associated receptor kinase 1)	signal transduction
OsAffx.25281.1.S1_at	5.8565	0	-8.6993	111.058	12.1573		cell cycle associated protein Mob1-like protein	cell cycle, protein binding
OsAffx.30103.2.S1_at	7.52904	0	-8.1126	122.945	14.5971	AK103890	ubiquitin fusion protein, putative	protein modification process, protein binding, catabolic process
Os.53810.1.S1_at	4.3633	0.0741074	-7.1316	238.803	37.4464	AK100210	bZIP family transcription factor	regulation of transcription
Os.37822.1.A2_at	1.48871	4.80582	-5.4415	176.835	91.7276	AK111165	probable endo-beta-1,4-glucanase F15H21.9	carbohydrate metabolism
Lipid binding
Os.28994.1.S1_at	18.9975	0	-77.5432	2428.35	31.5975	AK110796	putative hydroxyproline-rich glycoprotein (P0035F12.2),	cell-cell interactions and communication
OsAffx.18656.1.S1_at	1.83001	1.81958	-9.7689	186.628	57.0507		LTPL31 - Protease inhibitor/seed storage/LTP family protein precursor	lipid binding, transport
Os.6838.1.S1_at	-4.42696	0.096534	10.8342	15.3446	195	AK062911	root-specific protein RCc2 - rice	lipid transport, cell growth
Protein modification
Os.47896.1.A1_at	27.0042	0	-24.68	6643.45	269.446	AK107986	Oryza sativa leucine-rich repeat protein, BRASSINOSTEROID INSENSITIVE 1-associated receptor kinase 1 precursor (EC 2.7.1.37) (BRI1-associated receptor kinase 1)	signal transduction
OsAffx.19861.1.S1_s_at	2.21427	0.873573	-14.3866	959.439	196.178		Unknown	protein amino acid glycosylation, galactosyltransferase activity
Os.50554.1.S1_at	6.27034	0	-13.6801	218.465	14.3556	AK121816	oxidoreductase, 2OG-Fe(II) oxygenase family protein	protein metabolism, peptidyl-proline hydroxylation to 4-hydroxy-L-proline
OsAffx.30103.2.S1_at	7.52904	0	-8.1126	122.945	14.5971	AK103890	ubiquitin fusion protein, putative	protein modification process, protein binding, catabolic process
Os.1606.1.S1_at	-3.30592	0.137291	4.60193	217.892	908.634	AK111969	receptor-like protein kinase 5 (RLK5) identical to receptor-like protein kinase 5 [Arabidopsis thaliana]	protein amino acid phosphorylation, receptor activity
Regulation of transcription
Os.22346.1.S1_x_at	15.5929	0	-343.522	2869.37	7.67931	AK288031	Oryza sativa mRNA for glycine-rich RNA-binding protein (OsGRP1)	CRA1 (CRUCIFERINA); nutrient reservoir, transcription factor activity, nutrient reservoir,
Os.8177.1.S1_a_at	10.2626	0	-155.679	2313.1	12.8078	AK287969	Oryza sativa prolamin (RP5)	auxin efflux, cell differentiation, storage protein, nutrient reservoir activity, apoptosis, transcription factor activity
Os.39041.1.S1_s_at	5.01434	0	-110.017	2389.75	37.407	AK107283	Oryza sativa mRNA for OsNAC6, no apical meristem (NAM)	development, regulation of transcription
Os.18337.1.S1_x_at	8.95031	0	-100.955	1071.49	9.31191	AK107407	putative NAM (no apical meristem) protein	development, regulation of transcription, transcription factor activity,
Os.10338.1.S1_x_at	9.2437	0	-78.6449	5306.89	58.7942	AK242943	19 kDa globulin precursor (Alpha-globulin) - Oryza sativa subsp. japonica (Rice)	auxin efflux, signal transduction, storage protein, nutrient reservoir activity, transcription factor complex,
Os.8380.1.S1_at	3.4255	0.112543	-56.4381	2159.02	104.658	AK107369	no apical meristem (NAM) family protein	development, regulation of transcription
Os.4184.1.S1_at	6.75783	0	-38.3974	586.655	16.1239	AK107294	Oryza sativa mRNA for Dof zinc finger protein, prolamin box binding factor - maize	regulation of transcription, DNA binding, protein
Os.55500.1.S1_at	3.43546	0.112543	-28.6561	1012.79	66.035	AK242910	Oryza sativa prolamin 7 gene	storage protein, nutrient reservoir activity, regulation of transcription, DNA-dependent
Os.50016.1.S1_at	6.14156	0	-28.65	1535.3	45.5293	AK108208	Unknown	regulation of transcription, DNA binding
Os.30520.1.S1_at	7.94212	0	-27.6345	408.941	15.6324	AK107330	no apical meristem (NAM) family protein	development, regulation of transcription
Os.16083.1.S1_at	6.2754	0	-26.8932	232.822	7.33216	AK108728	basic helix-loop-helix (bHLH) family protein contains similarity to putative bHLH transcription factor	regulation of transcription, nucleus, DNA binding,
Os.24936.1.A1_at	8.61134	0	-26.4616	153.762	5.30765	AK242136	CCAAT-box binding transcription factor Hap5a, putative	DNA binding, transcription factor activity
Os.18337.2.S1_x_at	7.24562	0	-23.3643	578.51	22.9268	AK242268	No apical meristem (NAM) protein; similar to cup-shaped cotyledon CUC2	development, transcription factor activity, gibberellin 20-oxidase activity,
Os.57554.1.A1_at	3.30884	0.137291	-19.8536	748.994	66.5569	AK241920	CCAAT-binding transcription factor subunit NF-YB1, Oryza sativa nf-yb1 gene and nf-YB1 gene	embryonic development, somatic embryogenesis, transcription factor activity
Os.48026.1.A1_at	7.41552	0	-16.1426	123.367	6.91608	AK242226	CCAAT-box binding transcription factor Hap5a, putative	regulation of transcription
Os.1501.1.S1_at	4.67961	0.0539638	-13.8965	179.761	10.6117	AK241994	bZIP transcription factor family protein, Oryza sativa mRNA for RISBZ1	storage protein, transcription factor activity
OsAffx.4756.1.S1_s_at	7.72926	0	-10.2851	181.19	17.1016		myb-like DNA-binding domain, SHAQKYF class, putative	DNA binding, transcription factor activity, response to stress, response to abiotic stimulus
Os.9495.1.S1_at	8.47709	0	-10.0612	150.689	15.0246	AK109660	Probable CCAAT-binding transcription factor subunit HAP3B (Transcriptional activator HAP3B), Oryza sativa HAP3 transcriptional-activator (LEC1A)	regulation of transcription, protein
OsAffx.11189.1.S1_at	4.57703	0.0539638	-8.6941	152.946	15.5519	AK242120	CCAAT-box binding transcription factor Hap5a	regulation of transcription, DNA-dependent
OsAffx.2671.1.S1_x_at	13.1666	0	-8.6624	802.96	92.2772	AK288416	Brassica napus BURP domain-containing protein (BDC1)	cell differentiation, storage protein, ripening, transcription factor activity, two-component response regulator activity, response to desiccation
Os.16013.1.S1_at	4.64479	0.0539638	-8.0632	372.801	46.9357		WOX2 (WUSCHEL RELATED HOMEOBOX 2)	transcription factor, multicellular organismal development, regulation of transcription, DNA-dependent
Os.24470.1.A1_at	5.48519	0	-7.7756	272.269	36.2073	AK318550	Felis catus signaling lymphocytic activation molecule (SLAM)	auxin efflux, ovule development, signal recognition particle, storage protein, apoptosis, signal peptidase activity, transcription factor activity
Os.19512.3.S1_x_at	5.56807	0	-7.7197	190.971	26.2067	AK101181	C2H2-type zinc finger protein	zinc ion binding, regulation of transcription
Os.53810.1.S1_at	4.3633	0.0741074	-7.1316	238.803	37.4464	AK100210	bZIP family transcription factor	regulation of transcription
Os.56356.1.S1_at	4.22819	0.0873164	-6.437	606.83	99.4854	AK109915	basix helix-loop-helix (bHLH) family protein, Transcription factor ICE1 (Inducer of CBF expression 1) (Basic helix-loop-helix protein 116) (bHLH116) (AtbHLH116)	positive regulation of transcription, response to cold
Os.13515.1.S1_at	4.41648	0.0741074	-6.1466	441.377	77.935	AK073521	transcription regulator NOT2/NOT3/NOT5 family protein	negative regulation of transcription
Os.20309.1.S1_at	13.5362	0	-5.6533	125.11	22.0264	AK106920	Unknown	regulation of transcription, DNA-dependent
OsAffx.25463.1.S1_at	7.10815	0	-5.6327	140.437	25.4122	AK059013	zinc finger (C2H2 type) family protein (ZFP7) identical to zinc finger protein, ZFP7	cell division, regulation of transcription
Os.54995.1.S1_at	4.79018	0.0539638	-5.4528	107.802	20.3378	AK107268	basic helix-loop-helix (bHLH) family protein contains similarity to putative bHLH transcription factor	regulation of transcription
Os.22789.1.A1_at	3.51296	0.112543	-5.3821	160.427	29.5842		CCAAT-binding transcription factor	regulation of transcription
Os.5767.1.S1_at	11.0854	0	-5.1805	455.405	87.1835	AK069900	high mobility group (HMG1/2) family protein similar to high mobility group protein 2 HMG2	regulation of transcription, DNA-dependent
Os.54163.1.S1_at	4.77104	0.0539638	-5.1786	89.09	16.7242	AK102250	DNA-binding protein EMBP-1 (Histone promoter-binding protein 1a(1)) (HBP-1a(1))	transcription factor activity , binding
Os.57093.1.S1_at	11.2715	0	-4.9411	121.791	24.5224	AK110908	zinc finger (C3HC4-type RING finger) family protein contains a Zinc finger, C3HC4 type (RING finger)	protein binding, protein ubiquitination, ubiquitin ligase complex
Os.55050.1.S1_at	3.04327	0.205435	-4.7751	132.291	33.6473	AK107384	Unknown	regulation of transcription, two-component signal transduction
Os.56988.1.S1_at	4.27323	0.0873164	-4.6755	261.311	53.6702	AK110695	Oryza sativa putative quinone reductase (QR)	negative regulation of transcription, FMN binding, oxidoreductase activity
OsAffx.3855.1.S1_at	3.42756	0.112543	-4.5472	116.804	26.9291	AK242034	zinc finger (C3HC4-type RING finger) family protein low similarity to nuclear protein np95	regulation of transcription, DNA-dependent
Os.13595.1.S1_at	3.51056	0.112543	-4.2801	523.073	108.479	AK102594	Transcription factor ICE1 (Inducer of CBF expression 1) (Basic helix-loop-helix protein 116) (bHLH116)	positive regulation of transcription
Os.49534.1.S1_at	2.96042	0.265919	-4.1394	249.798	69.6914	AK109468	Unknown	ovule development, transcription factor activity
Os.8988.1.S1_at	4.11009	0.0873164	-3.9977	79.6077	19.5943	AK109920	transcriptional regulator (FUSCA3) identical to FUSCA3 GB:AAC35247 [Arabidopsis thaliana]	response to auxin stimulus, embryonic development, gibberellic acid biosynthesis , positive regulation of abscisic acid biosynthesis
Os.4171.1.S1_s_at	4.18756	0.0873164	-3.9854	526.583	136.48	AK070121	Oryza sativa RMD1 mRNA for MADS domain protein, OsMADS22	negative regulation of flower development
Os.12977.1.S1_at	-5.86744	0	4.07166	213.94	890.85	AK072192	zinc-finger protein S3574 [imported] - rice	negative regulation of long-day photoperiodism, flowering, regulation of transcription
Os.11786.2.S1_x_at	-13.0872	0	4.41696	27.718	122.363	AK063318	ascorbate oxidase promoter-binding protein AOBP, Dof zinc finger protein DOF5.2 (AtDOF5.2)	regulation of transcription
Os.11231.1.S1_at	-10.2592	0	4.78469	25.4416	120.808	AK063202	Unknown	regulation of transcription,
Os.5335.1.S1_at	-7.2536	0	7.1582	64.6133	475.028	AK101209	MYB-related transcription factor (CCA1)	regulation of transcription, receptor-associated protein activity
Amylases
Os.5529.4.S1_s_at	15.0932	0	-241.642	2152.63	8.22168	AK107328	Seed allergenic protein RAG2 precursor, Oryza sativa mRNA for allergenic protein	protein, amylase activity, trypsin activity
Os.39040.3.S1_x_at	9.13968	0	-45.4692	2841.72	55.7969	AK242333	Seed allergen RA5B precursor - rice	protein, trypsin activity, alpha-amylase activity
Os.8005.3.S1_x_at	13.298	0	-39.4944	8014.18	195.241	AK107633	alpha-amylase/trypsin inhibitor - finger millet	serine-type endopeptidase inhibitor activity
Os.8224.1.S1_at	10.68	0	-24.9656	237.73	9.1064	AK107215	seed allergen RAG2 - rice	protein, alpha-amylase activity
Os.7449.2.S1_x_at	7.45364	0	-19.8862	258.219	11.7308	AK242298	Seed allergenic protein RA16 precursor	protein, trypsin activity, alpha-amylase activity
Os.5494.1.S1_at	5.90621	0	-17.7556	171.431	8.53265	AK107870	alpha-amylase/trypsin inhibitor - finger millet	serine-type endopeptidase inhibitor activity
Os.15854.1.S1_at	-11.3937	0	16.6945	6.66746	113.042		Oryza sativa beta-amylase, leaf specific expression gene	beta-amylase, mitochondrion
Others
OsAffx.23485.1.S1_at	14.93	0	-99.3916	1310.52	12.6646	AK242309	zinc-binding family protein	binding
OsAffx.16339.1.S1_s_at	8.89196	0	-94.7707	999.875	12.0186	AK241908	Unknown	Unknown
Os.55154.1.S1_at	8.0278	0	-82.1363	1218	15.3839	AK107596	Unknown	Unknown
OsAffx.11299.1.S1_s_at	10.1154	0	-74.4313	1299.66	19.8984	AK242682	zinc-binding family protein similar to zinc-binding protein [Pisum sativum]	binding
Os.42764.1.S1_at	8.93999	0	-69.9808	1227.98	15.3988	AK121863	Zea mays mRNA for partial putative cystatin (cc10 gene).	protein, cysteine protease inhibitor activity
Os.39035.1.S1_at	7.32063	0	-59.1049	700.498	12.2651	AK108210	Unknown	Unknown
Os.9825.1.S1_at	20.2505	0	-59.054	763.219	12.9119	AK066154	Unknown	Unknown
OsAffx.11299.1.S1_at	12.3876	0	-53.666	1003.17	19.972	AK242682	zinc-binding family protein similar to zinc-binding protein [Pisum sativum]	binding
Os.3571.2.S1_s_at	7.7255	0	-49.5973	1109.33	18.905	AK121184	Early nodulin 93 (N-93)	Unknown
OsAffx.30591.1.S1_at	4.71063	0.0539638	-47.8198	719.319	18.9694		Unknown	Unknown
Os.13561.1.S1_s_at	8.33683	0	-35.0852	368.36	9.45529	AK242697	thioredoxin family protein	protein, thiol-disulfide exchange intermediate activity, protein kinase activity
OsAffx.15267.1.S1_at	6.28357	0	-33.9	356.747	8.72155	AK121184	Early nodulin 93 (N-93)	Unknown
OsAffx.16671.1.S1_at	2.01834	1.31856	-32.9435	1673.1	433.509	AK064347	Unknown	Unknown
Os.2375.1.S1_at	7.33245	0	-32.807	511.848	16.6715		stress-inducible protein	respons to stess
OsAffx.25004.1.S1_at	7.4903	0	-25.7061	224.378	7.85675	AK242697	thioredoxin family protein	protein, thiol-disulfide exchange intermediate activity, protein kinase activity
OsAffx.14012.1.S1_at	2.39341	0.629387	-25.4085	1025.31	158.01	AK242580	Response regulator receiver domain, putative	Unknown
Os.7537.1.S1_at	14.633	0	-24.0972	1895.01	76.6814	AK063700	22.0 kDa class IV heat shock protein precursor	response to heat
OsAffx.3076.1.S1_s_at	1.82075	1.96581	-23.8342	874.827	301.479		carboxyl-terminal proteinase	Unknown
Os.25470.1.S1_at	8.93878	0	-22.8754	332.001	13.9388		SHM4 (serine hydroxymethyltransferase 4)	catalytic/ glycine hydroxymethyltransferase/ pyridoxal phosphate binding
Os.13861.1.S1_at	9.3353	0	-22.3886	134.228	5.82427		Unknown	Unknown
Os.7975.1.S1_x_at	12.726	0	-22.1624	1269.81	55.4618	AK243182	Unknown	protein, heat shock protein activity
Os.5732.1.S1_at	6.50924	0	-21.8083	319.941	14.0578	AK107371	ribosomal RNA apurinic site specific lyase	lyase activity
Os.7975.1.S1_at	10.0272	0	-18.6078	527.224	27.989	AK243182	Unknown	Unknown
OsAffx.25004.1.S1_s_at	7.43986	0	-18.0313	107.726	5.40164	AK242697	thioredoxin family protein	protein, thiol-disulfide exchange intermediate activity
Os.24305.1.A1_at	7.40544	0	-17.6059	782.029	43.8349	AK107933	Unknown	Unknown
Os.31501.1.S1_s_at	2.11253	1.03601	-16.0392	1357.92	276.636	AK107234	Unknown	Unknown
Os.54928.1.S1_at	8.6871	0	-15.5725	353.176	21.3043	AK107118	harpin-induced protein-related / HIN1-related / harpin-responsive protein	Unknown
Os.16001.1.S1_at	2.83002	0.306377	-15.202	658.514	85.6275		Unknown	Unknown
Os.16752.1.S1_at	2.15053	0.985704	-14.9223	2813.81	661.997	AK242714	armadillo/beta-catenin repeat family protein / kinesin motor family protein	microtubule motor activity, microtubule associated complex, microtubule-based movement
OsAffx.26266.1.S1_at	4.27704	0.0873164	-14.3166	698.753	63.3705	AK241890	Unknown	Unknown
OsAffx.11215.2.S1_at	4.74023	0.0539638	-14.1326	163.798	13.7533	AK242707	Zea mays mRNA for ZmEBE-1 protein (ZmEBE-1 gene).	N-terminal protein myristoylation
Os.6094.2.A1_s_at	9.11508	0	-13.8257	113.541	7.83106		Unknown	Unknown
Os.16500.1.S1_at	13.4653	0	-12.4294	4886.78	394.793	AK242230	glutathione S-transferase, putative Glutathione transferase III(b) - Zea mays	toxin catabolism, glutathione transferase activity
Os.55529.1.S1_at	5.51566	0	-12.1439	167.36	12.0648	AK108261	Unknown	Unknown
Os.8220.1.S1_at	2.97556	0.265919	-12.0931	1568.52	207.154	AK107966	Unknown	Unknown
Os.57025.1.S1_at	1.89535	1.61783	-11.6191	1462.18	473.799	AK110764	Unknown	enzyme inhibitor activity
Os.17054.1.S1_at	9.64383	0	-11.2889	95.3211	8.16548		Unknown	Unknown
Os.14052.1.S1_at	6.68898	0	-11.261	779.345	68.5719	AK107417	Unknown	selenium metabolism, sulfur metabolism, iron incorporation into metallo-sulfur cluster
Os.13972.1.S1_at	6.42915	0	-11.2444	623.829	51.497	AK102982	Oryza sativa peroxiredoxin	maintenance of dormancy, response to desiccation, cellular component unknown
Os.16042.1.S1_at	5.01373	0	-11.1675	161.068	13.5846	AK108248	Unknown	transcription factor activity
OsAffx.11930.1.S1_x_at	1.82893	1.81958	-10.8635	419.955	111.511		gamma-thionin family domain containing protein	Unknown
OsAffx.7588.1.S1_s_at	1.97326	1.39394	-10.5277	538.891	138.12		Unknown	Unknown
OsAffx.15153.1.S1_x_at	3.94717	0.0873164	-10.489	415.039	47.3944		Unknown	Unknown
Os.18336.1.S1_at	4.14422	0.0873164	-10.4224	411.296	46.4495	AK107615	Unknown	Unknown
Os.12223.2.S1_at	4.42479	0.0741074	-10.4215	284.103	32.176	AK071347	Oryza sativa S-adenosyl-L-methionine synthetase (pOS-SAMS2)	one-carbon compound metabolic process, metal ion binding, S-adenosylmethionine biosynthesis
OsAffx.11215.1.S1_at	3.96072	0.0873164	-10.2359	370.029	45.5996	AK242707	Zea mays mRNA for ZmEBE-1 protein (ZmEBE-1 gene).	N-terminal protein myristoylation
Os.12822.1.S1_at	7.10921	0	-10.202	133.168	12.2585	AK106780	Unknown	Unknown
OsAffx.11215.2.S1_x_at	3.89825	0.0873164	-10.0599	507.31	62.7728	AK242707	Zea mays mRNA for ZmEBE-1 protein (ZmEBE-1 gene).	N-terminal protein myristoylation
OsAffx.7139.1.S1_at	2.48435	0.541256	-9.957	181.482	32.9936		Unknown	Unknown
OsAffx.26542.1.S1_s_at	1.66717	2.81864	-9.8958	1212.28	500.267	AK242841	pectinesterase inhibitor domain	enzyme inhibitor activity
OsAffx.24151.1.S1_at	1.55791	4.18887	-9.188	319.364	133.995		Flower-specific gamma-thionin-like protein/acidic protein	Unknown
Os.9994.1.S1_at	5.70701	0	-9.0446	1024.54	103.915	AK107375	Nudix hydrolase 16, mitochondrial precursor (EC 3.6.1.-) (AtNUDT16)	hydrolase activity
OsAffx.16829.1.S1_s_at	1.77474	2.08055	-8.7958	958.636	341.666		Unknown	enzyme inhibitor activity
Os.39505.1.S1_at	1.65781	3.06189	-8.7708	272.328	111.245		ABA-induced protein	Unknown
OsAffx.6703.1.S1_s_at	2.15597	0.985704	-8.7675	372.216	85.4305		Unknown	Unknown
Os.8926.1.S1_at	12.5341	0	-8.7496	1392.29	157.676	AK063618	Oryza sativa mRNA for heat shock protein 26	response to heat
Os.38086.1.S1_at	15.961	0	-8.7433	91.0149	10.4794	AK099977	brix domain-containing protein contains Pfam domain	Unknown
Os.26976.1.A1_at	7.50412	0	-8.7327	81.377	8.8621		Unknown	Unknown
Os.16363.1.S1_at	3.84583	0.0873164	-8.6175	271.733	34.9813	AK105566	Unknown	Unknown
OsAffx.26542.1.S1_at	1.64962	3.06189	-8.5564	524.736	210.737	AK242841	pectinesterase inhibitor domain	enzyme inhibitor activity
OsAffx.7112.1.S1_at	1.53258	4.49704	-8.5447	833.368	376.674	AK242160	Unknown	Unknown
Os.56199.1.S1_at	7.50485	0	-8.5435	346.758	40.8398	AK109599	F-box family protein ; similar to SKP1 interacting partner 2 (SKIP2)	Unknown
Os.55261.1.S1_at	9.30162	0	-8.3079	118.015	14.5692	AK107752	Unknown	Unknown
Os.27093.1.S1_at	18.6595	0	-7.8962	1083.26	137.481	AK068166	CER1 protein identical to maize gl1 homolog (glossy1 locus)	cuticle biosynthesis, wax biosynthesis
OsAffx.11930.1.S1_at	1.8459	1.81958	-7.8752	202.702	58.6425		gamma-thionin family domain containing protein	Unknown
Os.11039.3.S1_at	7.97326	0	-7.7909	263.048	34.5819	AK105370	Unknown	Unknown
Os.46711.1.S1_at	4.81383	0.0539638	-7.6867	134.782	18.1719		nodulin-like protein	membrane
OsAffx.16030.1.S1_at	4.462	0.0539638	-7.6628	806.443	120.178		DNA directed RNA polymerase, 7 kDa subunit domain containing protein	DNA binding, transcription
Os.39427.1.A1_s_at	6.3728	0	-7.5949	124.246	15.5731		Unknown	Unknown
Os.29747.2.S1_at	8.45285	0	-7.0932	99.6206	14.1037	AK109907	glycosyl hydrolase family 5 protein / cellulase family protein	carbohydrate metabolism
Os.55513.1.S1_at	4.75947	0.0539638	-7.0117	547.186	71.309	AK108233	lipid-associated family protein	Unknown
Os.33267.1.S1_at	7.07101	0	-6.8123	499.266	73.2408	AK063631	Unknown	Unknown
Os.52890.1.S1_at	3.54763	0.112543	-6.7829	178.159	23.401	AK069743	Unknown	Unknown
Os.9191.1.S1_s_at	12.1686	0	-6.7587	235.475	34.5345	AK062972	Oryza sativa low molecular early light-inducible protein	response to cold
Os.53493.1.S1_at	4.91347	0	-6.7486	184.257	29.9864	AK072939	Unknown	Unknown
Os.49151.1.S1_at	6.75996	0	-6.7278	840.392	128.891	AK108290	Unknown	Unknown
Os.46845.1.S1_at	13.9116	0	-6.5823	238.545	36.1478	AK108231	Unknown	Unknown
Os.26610.1.S1_at	4.76119	0.0539638	-6.5715	818.695	115.988	AK108210	Unknown	Unknown
Os.9396.1.S1_at	5.91202	0	-6.5187	757.245	114.695	AK100981	Zea mays leaf permease 1	transport
Os.46073.1.A1_at	4.207	0.0873164	-6.4499	173.908	23.9572	AK112111	Desiccation-related protein PCC13-62 precursor	Unknown
Os.53095.1.S1_at	10.5121	0	-6.397	112.226	17.7527	AK070790	multi-copper oxidase type I family protein similar to pollen-specific BP10 protein	copper ion binding
Os.26610.1.S1_x_at	5.27279	0	-6.2356	433.66	67.5487	AK108210	Unknown	Unknown
Os.53380.1.S1_at	9.35171	0	-6.0583	158.867	25.8191	AK072353	ferric reductase-like transmembrane component family protein similar to respiratory burst oxidase protein D	electron transport, calcium ion binding
Os.47885.1.A1_at	4.30547	0.0873164	-6.0355	291.171	49.4317	AK109836	Unknown	Unknown
Os.38638.4.S1_s_at	7.95043	0	-6.0152	447.201	72.4534	AK059772	Oryza sativa mRNA for early nodulin	Unknown
Os.11039.2.S1_x_at	8.84339	0	-5.9165	973.833	162.387	AK063629	heat shock protein HSP82 - maize	response to arsenic, response to heat
Os.55523.1.S1_at	6.59572	0	-5.8679	112.071	19.1184	AK108247	Unknown	Unknown
OsAffx.30103.2.S1_s_at	5.95529	0	-5.845	62.7271	10.932	AK103890	Triticum aestivum ubiquitin-like mRNA	protein ubiquitination
Os.32457.2.S1_at	3.5952	0.112543	-5.8138	820.876	162.11	AK107662	Unknown	nucleic acid binding
Os.57519.1.S1_x_at	10.6311	0	-5.8048	194.845	33.2761	AK062972	High molecular mass early light-inducible protein HV58, chloroplast precursor (ELIP)	response to cold , chloroplast
Os.7270.1.S1_x_at	7.90293	0	-5.6631	145.773	25.1197	AK065764	Oryza sativa RIM2 protein	Unknown
OsAffx.13376.1.S1_s_at	4.75239	0.0539638	-5.58	122.611	20.4279		Unknown	Unknown
OsAffx.29875.1.S1_s_at	6.9702	0	-5.5719	74.1318	13.0322		Similar to probable Cytochrome B5 F8A5.18	Unknown
Os.6764.1.S1_at	7.92836	0	-5.5393	163.37	30.1885		probable wound-induced protein	Unknown
OsAffx.31442.1.S1_at	2.96562	0.265919	-5.5329	251.696	57.6962	AK242623	Unknown	Unknown
OsAffx.30930.1.S1_s_at	1.81001	1.96581	-5.4639	587.742	177.128		ZmEBE-1 protein, putative	N-terminal protein myristoylation
OsAffx.6341.1.S1_at	6.66323	0	-5.4088	141.569	25.3053		Unknown	Unknown
OsAffx.17029.1.S1_at	5.02766	0	-5.3754	112.664	19.5415		Unknown	Unknown
Os.7660.1.S1_at	4.45831	0.0539638	-5.3119	349.707	68.4547	AK107269	Unknown	Unknown
Os.55438.1.S1_at	7.81279	0	-5.2177	226.511	43.01	AK108095	Unknown	Unknown
Os.57206.1.S1_at	2.42699	0.594715	-5.1392	262.035	75.7076	AK111138	Zea mays mRNA for putative cystatin (cc6 gene).	cysteine protease inhibitor activity
Os.39427.1.A1_at	4.5478	0.0539638	-4.9895	237.89	44.3257		Unknown	Unknown
Os.56051.1.S1_at	6.55135	0	-4.8889	218.768	44.4936	AK109176	Unknown	Unknown
OsAffx.20681.1.S1_at	8.77281	0	-4.8843	448.548	91.4378		Integral membrane protein	Unknown
OsAffx.26461.1.S1_at	2.05841	1.1868	-4.7528	173.423	48.9686		Unknown	Unknown
Os.54698.1.S1_at	6.72431	0	-4.6638	77.4115	16.2637	AK106493	Unknown	Unknown
Os.20378.1.S1_at	5.19197	0	-4.6547	1134.1	253.805	AK071031	Unknown	Unknown
Os.12915.1.S1_at	3.81654	0.096534	-4.5632	568.967	140.926	AK064295	Unknown	Unknown
OsAffx.14412.2.S1_s_at	9.61122	0	-4.5522	1093.28	238.574		Unknown	Unknown
Os.50779.1.S1_at	6.92396	0	-4.5347	272.48	60.7944	AK058512	TRANSPARENT TESTA 12 protein	maintenance of dormancy
Os.7989.1.S1_at	10.7127	0	-4.4735	920.504	206.858	AK243448	aminotransferase, putative similar to nicotianamine aminotransferase from Hordeum vulgare	vitamin E biosynthesis, tyrosine transaminase activity
Os.13477.1.S1_at	5.07619	0	-4.4587	1964.97	421.752	AK071514	Zea mays protein disulfide isomerase (PDIL1-3)	electron transport
Os.12257.1.S1_at	8.38176	0	-4.4363	248.078	55.6872	AK074003	heat shock protein hsp22 precursor, mitochondrial - maize	response to heat
OsAffx.24092.1.S1_at	7.71806	0	-4.4212	845.415	193.914		THION23 - Plant thionin family protein precursor	Unknown
Os.43203.1.S1_x_at	5.33234	0	-4.3905	117.27	25.6043		Unknown	Unknown
Os.18645.1.S1_at	10.4946	0	-4.3715	891.693	203.022	AK108229	Unknown	Unknown
Os.46594.1.S1_at	1.75611	2.26616	-4.2642	296.393	110.315	AK108348	putative polyprotein	intracellular, DNA binding
OsAffx.2629.1.S1_at	1.96087	1.43407	-4.2554	108.124	41.3247		Plastocyanin-like domain	electron carrier activity, copper ion binding
Os.6567.1.S1_at	5.26607	0	-4.2356	477.822	111.449	AK100323	phosphate transporter, putative (PHO1) identical to PHO1 protein	phosphate transport
OsAffx.31609.1.S1_s_at	6.73433	0	-4.2118	557.793	131.095		Unknown	Unknown
Os.12244.1.S1_at	8.51671	0	-4.1747	3971.09	945.607	AK104129	Oryza sativa heat shock protein 18	response to heat
Os.9159.2.S1_x_at	3.91913	0.0873164	-4.1729	941.421	242.145	AK073098	Unknown	Unknown
Os.55410.1.S1_at	6.31842	0	-4.1222	68.2638	16.4129	AK108032	Unknown	Unknown
Os.9311.1.S1_at	6.78435	0	-4.0776	649.29	162.426	AK112011	Oryza sativa OsNAS1, OsNAS2 genes for nicotianamine synthase 1 and 2	nicotianamine biosynthesis
OsAffx.15339.1.S1_at	9.14417	0	-4.0674	420.363	104.217		Unknown	Unknown
Os.39971.1.A1_at	4.69015	0.0539638	-4.0604	180.168	43.2917	AK120974	Unknown	Unknown
Os.18038.1.S1_at	5.65888	0	-4.0537	64.0075	16.0607	AK064056	Unknown	zinc ion binding
Os.1576.1.S1_at	4.66582	0.0539638	-4.0205	157.401	38.7136	AK103875	calmodulin-binding family protein low similarity to SF16 protein	Unknown
OsAffx.2494.1.S1_at	7.53449	0	-4.0109	338.06	85.3665		THION22 - Plant thionin family protein precursor	Unknown
Os.56892.1.S1_at	5.17128	0	-3.9795	732.335	181.828	AK110546	Medicago truncatula mRNA for RNA-binding protein (rbp1 gene).	nucleic acid binding
Os.1478.1.S1_at	4.82028	0.0539638	-3.9742	486.964	127.301	AK112069	Oryza sativa osnas1 mRNA for nicotianamine synthase 1	nicotianamine biosynthesis
Os.12240.1.S1_at	-7.04048	0	4.00481	71.0428	280.617	AK063605	Phosphate-induced protein 1 conserved region	Unknown
Os.16456.1.S1_at	-6.69102	0	4.12712	58.6519	245.222	AK102261	subtilisin N-terminal Region family protein	negative regulation of catalytic activity, serine-type endopeptidase activity
Os.37184.1.S1_at	-4.44652	0.096534	4.17537	42.159	189.335	AK060239	chitinase domain-containing protein 1 precursor	hydrolase activity
Os.52438.1.S1_at	-8.38442	0	4.29553	125.758	546.463	AK067138	cucumisin-like serine protease (ARA12) Asp48; almost identical to cucumisin-like serine protease (ARA12)	proteolysis, extracellular region, serine-type endopeptidase activity, subtilase activity
OsAffx.14426.1.S1_at	-3.62876	0.120321	4.88759	208.175	1011.28		Unknown	Unknown
Os.54354.1.S1_at	-9.88299	0	6.16523	41.3422	256.452	AK103605	Retinoid-inducible serine carboxypeptidase precursor (EC 3.4.16.-) (Serine carboxypeptidase 1)	proteolysis, endomembrane system, mitochondrion, catalytic activity, serine carboxypeptidase activity
Os.22857.1.A1_at	-8.91602	0	17.1527	7.79859	136.522		Unknown	Unknown

## Sheet: Sheet2
Supplementary Table 2. Genes Involved in Seed development with Expression Changes of at Least 10-Fold (FST/fst) at 5 Days after Pollination stage.
